# Supplementary material for: A Computer Simulation of SARS-CoV-2 Mutation Spectra for Empirical Data Characterization and Analysis
Source: Biomolecules. 2022 Dec 28;13(1):63. doi: 10.3390/biom13010063 (PMC9855923; doi:10.3390/biom13010063)
Supplement: Supplementary file 1 [file biomolecules-13-00063-s001.zip]

Archive with 1 entries (1 files):
- biomolecules-2100334-supplementary.pdf
